# Supplementary material for: Impact of Different Post-Curing Temperatures on Mechanical and Physical Properties of Waste-Modified Polymer Composites
Source: Materials (Basel). 2024 Oct 31;17(21):5301. doi: 10.3390/ma17215301 (PMC11547642; doi:10.3390/ma17215301)
Supplement: Supplementary file 1 [file materials-17-05301-s001.zip]

Archive with 1 entries (1 files):
- materials-3261970-supplementary.pdf
